# Supplementary material for: Hydrological Season Can Have Unexpectedly Insignificant Influences on the Elevational Patterns of Functional Diversity of Riverine Macroinvertebrates
Source: Biology (Basel). 2022 Jan 28;11(2):208. doi: 10.3390/biology11020208 (PMC8869275; doi:10.3390/biology11020208)
Supplement: Supplementary file 1 [file biology-11-00208-s001.zip]

Archive with 3 entries (3 files):
- Figure_S1 Annual average temperature and annual precipitation from 1982 to 2021 in Shennongjia Area..tif
- Table_S1 Supplnfo.xlsx
- Table_S2 Supplnfo.xlsx
