# Supplementary material for: Hydrological Season Can Have Unexpectedly Insignificant Influences on the Elevational Patterns of Functional Diversity of Riverine Macroinvertebrates
Source: Biology (Basel). 2022 Jan 28;11(2):208. doi: 10.3390/biology11020208 (PMC8869275; doi:10.3390/biology11020208)
Supplement: Supplementary file 1 [file biology-11-00208-s001.zip › Table_S1 Supplnfo.xlsx]

## Sheet: Sheet1
Table S1 classification table of functional traits of riverine macroinvertebrate communities in Shennongjia
References（Poff et al., 2006; Usseglio-Polatera et al., 2000; Ding et al., 2017）
Species	Voltinism	Development	Synchronization of emergence	Adult life span	Adult ability to exit	Ability to survive desiccation	Female dispersal	Adult flying strength	Occurrence in drift	Maximum crawling rate	Swimming ability	Attachment	Armoring	Shape	Respiration	Size at maturity	Rheophily	Thermal preference	Habit	Trop habit
Agabus tagatatus	1	2	1	3	1	0	2	2	1	3	3	1	3	1	Plastron,spiracle	2	2	2	Swim	Predator
Cybister sp.	1	2	1	3	1	0	2	2	1	3	3	1	3	1	Plastron,spiracle	2	2	2	Swim	Predator
Macronychus(Larve) sp.MA(cf:Macronychus glabratus)	1	3	1	3	0	1	1	1	2	2	1	1	2	0	Tegument	1	2	2	Cling	Collector_gatherer
Tropisternus sp.	1	2	1	3	0	0	2	2	1	3	3	1	3	1	Plastron,spiracle	2	2	2	Swim	Predator
Sinopsephenus Sinopsephenus chinensis	1	2	2	2	0	0	1	1	1	1	1	2	3	1	Gills	2	3	2	Cling	Herbivore
Cyphon sp.CA	1	2	1	3	0	0	1	1	1	1	1	1	2	1	Gills	1	2	2	Climb	Herbivore
Baetis sp.BG	3	1	1	1	0	0	1	1	3	1	3	1	1	1	Gills	1	2	2	Swim	Collector_gatherer
Pseudocloeon morum	3	1	1	1	0	0	1	1	3	2	2	1	1	1	Gills	1	2	2	Swim	Collector_gatherer
Serratella Serratella	2	2	2	1	0	0	1	1	2	2	2	1	1	0	Gills	2	2	2	Cling	Collector_gatherer
Ephemerella aurivillii	2	2	2	1	0	0	1	1	2	2	2	1	1	0	Gills	2	2	2	Cling	Collector_gatherer
Drunella sp.SB	2	2	2	1	0	0	1	1	1	2	2	1	1	0	Gills	2	2	2	Cling	Herbivore
Ephemera wuchowensis Hsu	1	2	1	1	0	0	1	1	1	2	2	1	1	0	Gills	1	1	2	Sprawl	Collector_filterer
Cinygmina sp.CA	2	1	2	1	0	0	1	1	2	2	2	1	1	1	Gills	2	2	1	Cling	Herbivore
Heptagenia sp.HA	2	1	2	1	0	0	1	1	2	2	2	1	1	1	Gills	2	2	1	Cling	Herbivore
Epeorus sp.EA	2	1	2	1	0	0	1	1	1	2	2	1	1	1	Gills	2	2	1	Cling	Herbivore
Iron sp.	2	1	2	1	0	0	1	1	2	2	2	1	1	1	Gills	2	2	2	Cling	Herbivore
Choroterpes sp.(cf:Choroterpes trifurcata Uéno)	2	1	1	2	0	0	1	1	2	2	2	1	1	1	Gills	1	2	3	Cling	Collector_gatherer
Leptophlebia sp.	2	2	1	1	0	0	1	1	2	2	2	1	1	1	Gills	1	3	2	Swim	Collector_gatherer
Potamanthodes sp.	3	2	2	1	0	0	1	1	1	2	2	1	1	0	Gills	1	1	3	Sprawl	Collector_gatherer
Sialidae grandis Thunberg	1	2	2	2	0	0	1	1	1	3	1	1	2	0	Tegument	3	2	2	Cling	Predator
Boyeria sp.(cf:Boyeria maclachlani Selys)	1	2	2	3	0	0	2	2	1	3	3	1	2	0	Gills	3	2	2	Climb	Predator
Alloperla sp.	2	2	2	2	0	0	1	1	2	2	2	1	1	0	Tegument	2	2	2	Cling	Predator
Rhopalopsole sp.(cf:Rhopalopsole subnigra Okamoto)	2	1	2	1	0	0	1	1	2	2	2	1	1	0	Tegument	1	2	2	Sprawl	Shredder
Nemoura sp.	2	1	2	1	0	1	1	1	2	1	2	1	1	0	Tegument	1	2	1	Sprawl	Shredder
Peloperla sp.	2	2	1	2	0	0	2	2	1	3	2	1	2	1	Gills	2	3	1	Cling	Predator
Peltoperlopsis sp.	2	2	1	2	0	0	2	2	1	3	2	1	2	1	Gills	2	3	1	Cling	Predator
Sierraperla sp.	2	2	1	2	0	0	2	2	1	3	2	1	2	1	Gills	2	3	1	Cling	Predator
Isoperla sp.(cf:Isoperla asakawae Kohno)	1	2	1	2	0	0	2	2	1	3	2	1	2	1	Gills	3	3	2	Cling	Predator
Klotina sp.	1	2	1	2	0	0	2	2	1	3	2	1	2	1	Gills	3	3	2	Cling	Predator
Neoperla sp.(cf:Neoperla niponensis Pictet)	2	2	1	2	0	0	2	2	1	3	2	1	2	1	Gills	2	3	1	Cling	Predator
Togoperla Klapalek sp.	1	2	1	2	0	0	2	2	1	3	2	1	2	1	Gills	3	3	2	Cling	Predator
Isoperla sp.	2	2	2	1	0	1	1	1	2	3	2	1	2	0	Tegument	2	2	2	Cling	Predator
Pseudomegarcys sp.	2	2	2	1	0	1	1	1	2	3	2	1	2	0	Tegument	2	2	2	Cling	Predator
Apatania sp.	2	2	2	2	0	0	1	1	1	2	1	2	3	0	Tegument	2	3	1	Cling	Herbivore
Brachycentrus(Oligoplectrodes) sp.	2	2	2	2	0	0	1	1	1	1	1	3	3	0	Gills	2	3	2	Cling	Collector_filterer
Micrasema sp.	2	2	2	2	0	0	1	1	1	1	1	3	3	0	Gills	1	3	2	Cling	Herbivore
Glossosoma sp.(cf:Glossosoma penitum)	2	2	2	2	0	0	1	1	1	2	1	1	3	0	Tegument	1	3	2	Cling	Herbivore
Apsilochorema sp.	2	2	2	2	1	0	2	2	2	2	1	2	1	0	Gills	2	3	2	Cling	Collector_filterer
Ceratopsyche sp.	2	2	2	2	1	0	2	2	2	2	1	2	1	0	Gills	2	3	2	Cling	Collector_filterer
Cheumatopsyche sp.	2	2	2	2	0	0	2	2	2	2	1	2	1	0	Gills	2	3	2	Cling	Collector_filterer
Hydropsyche sp.	2	2	2	2	1	0	2	2	2	2	1	2	1	0	Gills	2	3	2	Cling	Collector_filterer
Parapsyche sp.	2	2	2	2	0	0	1	1	1	2	1	2	1	0	Gills	2	3	1	Cling	Collector_filterer
Goerodes sp.	2	2	2	2	0	0	1	1	1	1	1	1	1	0	Gills	2	2	1	Climb	Shredder
Lepidostoma sp.	2	2	2	2	0	0	1	1	1	1	1	1	1	0	Gills	2	2	1	Climb	Shredder
Ceraclea sp.(cf:Ceraclea tsudai)	2	2	2	2	0	0	2	1	1	1	2	2	2	0	Gills	2	2	2	Sprawl	Collector_gatherer
Leptocerus sp.	2	2	2	2	0	0	2	1	1	1	2	2	2	0	Gills	2	2	2	Sprawl	Collector_gatherer
Nectopsyche intervena	2	2	2	2	0	0	2	1	1	1	2	2	2	0	Gills	2	2	2	Sprawl	Collector_gatherer
Setodes sp.	2	2	2	2	0	0	2	1	1	1	2	2	2	0	Gills	1	2	1	Sprawl	Collector_gatherer
Asynarchus sp.	2	2	2	2	0	0	1	1	1	2	1	2	3	0	Gills	2	3	1	Cling	Herbivore
Homophylax sp.	2	2	2	2	0	0	1	1	1	2	1	2	3	0	Gills	2	3	1	Cling	Herbivore
Limnephilus sp.	2	2	2	2	0	0	1	1	1	2	1	2	3	0	Gills	2	3	1	Cling	Herbivore
Pseudostenophylax sp.(cf:Pseudostenophylax sparsus)	2	2	2	2	0	0	1	1	1	2	1	2	3	0	Gills	3	2	2	Sprawl	Shredder
Psychoronia sp.	2	2	2	2	0	0	1	1	1	2	1	2	3	0	Gills	2	3	1	Cling	Herbivore
Marilia sp.(cf:Marilia flexuosa Arizona)	2	2	2	2	0	0	1	1	1	1	1	2	3	0	Gills	2	2	3	Sprawl	Herbivore
Wormaldia sp.WA(cf:Wormaldia kisoensis)	2	2	2	2	0	0	1	1	1	1	1	2	1	0	Tegument	1	3	2	Cling	Collector_filterer
Cyrnellus fraternus	2	2	2	2	0	0	2	1	1	1	1	2	1	0	Tegument	2	3	2	Cling	Collector_filterer
Polycentropus sp.(cf:Polycentropus crassicornis)	2	2	2	2	0	0	2	1	1	1	1	2	1	0	Tegument	2	3	2	Cling	Collector_filterer
Psychomyia sp.	2	2	2	2	0	0	2	1	1	1	1	2	1	0	Tegument	1	3	2	Cling	Herbivore
Himalopsyche phryganea	2	2	2	2	0	0	1	1	1	3	2	2	2	0	Tegument	2	3	2	Cling	Predator
Brevicephala sp.	2	2	2	2	0	0	1	1	1	3	2	2	2	0	Tegument	2	3	2	Cling	Predator
Rhyacophila kawamurae	2	2	2	2	0	0	1	1	1	3	2	2	2	0	Tegument	2	3	2	Cling	Predator
Stenopsyche sp.SA(cf:Stenopsyche sauteri Ulmer)	2	2	2	2	0	0	1	1	1	1	1	2	1	0	Tegument	3	3	2	Cling	Collector_filterer
Atherix sp.	2	2	2	1	0	0	1	1	1	2	1	1	2	0	Tegument	2	2	2	Sprawl	Predator
Philorus sp.	2	2	2	1	0	0	1	1	1	1	1	2	3	1	Gills	1	3	1	Cling	Herbivore
Bezzia sp.	2	1	1	1	0	0	1	1	1	1	1	1	2	0	Tegument	1	2	2	Sprawl	Predator
Chironomus sp.	3	1	2	1	1	0	2	1	3	1	1	1	1	0	Gills	1	1	2	Burrow	Collector_gatherer
Cryptochironomus sp.	3	1	2	1	1	0	2	1	3	1	1	1	1	0	Gills	1	1	2	Burrow	Collector_gatherer
Tanypus sp.	3	1	2	1	1	0	2	1	3	1	1	1	1	0	Gills	1	1	2	Burrow	Collector_gatherer
Orthocladius sp.	2	1	2	1	1	0	2	1	3	1	1	1	1	0	Gills	1	2	1	Burrow	Collector_gatherer
Deuterophlebia sp.	2	2	2	1	0	0	1	1	1	1	1	2	3	1	Tegument	1	3	1	Cling	Herbivore
Dixa nipponica	1	2	2	1	1	0	1	1	1	2	2	1	1	0	Plastron,spiracle	1	1	3	Swim	Predator
Rhaphium sp.	2	2	2	1	0	0	1	1	1	2	1	1	2	0	Tegument	2	2	2	Sprawl	Predator
Hemerodromia sp.	2	2	2	1	1	0	1	1	1	2	1	1	1	0	Tegument	2	2	2	Sprawl	Predator
Trichoclinocera sp.	2	2	2	1	1	0	1	1	1	2	1	1	1	0	Tegument	2	2	2	Sprawl	Predator
Pericoma sp.	2	1	1	1	0	0	1	1	1	1	1	1	2	0	Tegument	1	1	2	Burrow	Collector_gatherer
Ablabesmyia sp.	2	1	2	1	1	0	2	1	3	1	1	1	1	0	Gills	1	2	1	Sprawl	Collector_gatherer
Simulium sp.	3	1	2	1	0	0	1	2	2	2	1	2	1	0	Tegument	1	3	2	Cling	Collector_filterer
Hexatoma sp1	2	2	1	2	0	1	1	1	1	2	1	1	1	0	Gills	2	2	2	Sprawl	Shredder
Hexatoma sp2	2	2	1	2	0	1	1	1	1	2	1	1	1	0	Gills	2	2	2	Sprawl	Shredder
Antocha sp.AA(cf:Antocha bifida Alexander)	2	2	1	2	0	1	1	1	1	2	1	1	1	0	Gills	2	2	2	Sprawl	Shredder
Antocha sp.AB	2	2	1	2	0	1	1	1	1	2	1	1	1	0	Gills	2	2	2	Sprawl	Shredder
Dicranota sp.	2	2	1	2	0	1	1	1	1	2	1	1	1	0	Gills	2	2	2	Sprawl	Shredder
Erioptera sp.	2	2	1	2	0	1	1	1	1	2	1	1	1	0	Gills	2	2	2	Sprawl	Shredder
Pedicia sp.	2	2	1	2	0	1	1	1	1	2	1	1	1	0	Gills	2	2	2	Sprawl	Shredder
Pilaria sp.	2	2	1	2	0	1	1	1	1	2	1	1	1	0	Gills	2	2	2	Sprawl	Shredder
Tipula sp1	2	2	1	2	0	1	1	1	1	2	1	1	1	0	Gills	2	2	2	Sprawl	Shredder
Tipula(Emodotipula) sp2	2	2	1	2	0	1	1	1	1	2	1	1	1	0	Gills	2	2	2	Sprawl	Shredder
Tipula(Nippotipula) sp3	2	2	1	2	0	1	1	1	1	2	1	1	1	0	Gills	2	2	2	Sprawl	Shredder
