# Supplementary material for: Hydrological Season Can Have Unexpectedly Insignificant Influences on the Elevational Patterns of Functional Diversity of Riverine Macroinvertebrates
Source: Biology (Basel). 2022 Jan 28;11(2):208. doi: 10.3390/biology11020208 (PMC8869275; doi:10.3390/biology11020208)
Supplement: Supplementary file 1 [file biology-11-00208-s001.zip › Table_S2 Supplnfo.xlsx]

## Sheet: Sheet1
Table S2 the dominant taxa of riverine macroinvertebrate communities in Shennongjia
Species	Relative abundance
Agabus tagatatus	3.02457e-05
Cybister sp.	4.53686e-05
Macronychus(Larve) sp.MA(cf:Macronychus glabratus)	0.00806805
Tropisternus sp.	1.51229e-05
Sinopsephenus Sinopsephenus chinensis	0.000529301
Cyphon sp.CA	0.0231834
Baetis sp.BG	0.124318
Pseudocloeon morum	0.0288091
Serratella Serratella	0.00671456
Ephemerella aurivillii	0.00353875
Drunella sp.SB	0.0878639
Ephemera wuchowensis Hsu	0.00042344
Cinygmina sp.CA	0.000151229
Heptagenia sp.HA	0.112877
Epeorus sp.EA	0.0750775
Iron sp.	0.0551682
Choroterpes sp.(cf:Choroterpes trifurcata Uéno)	0.00113422
Leptophlebia sp.	0.00202647
Potamanthodes sp.	0.00010586
Sialidae grandis Thunberg	0.000287335
Boyeria sp.(cf:Boyeria maclachlani Selys)	6.04915e-05
Alloperla sp.	0.13994
Rhopalopsole sp.(cf:Rhopalopsole subnigra Okamoto)	0.029482
Nemoura sp.	0.0768696
Peloperla sp.	0.000483932
Peltoperlopsis sp.	0.000952741
Sierraperla sp.	0.00387146
Isoperla sp.(cf:Isoperla asakawae Kohno)	0.00182987
Klotina sp.	3.02457e-05
Neoperla sp.(cf:Neoperla niponensis Pictet)	0.000620038
Togoperla Klapalek sp.	0.00137618
Isoperla sp.	0.00205671
Pseudomegarcys sp.	4.53686e-05
Apatania sp.	0.000166352
Brachycentrus(Oligoplectrodes) sp.	0.000453686
Micrasema sp.	0.000166352
Glossosoma sp.(cf:Glossosoma penitum)	0.000332703
Apsilochorema sp.	0.000196597
Ceratopsyche sp.	0.000862004
Cheumatopsyche sp.	1.51229e-05
Hydropsyche sp.	0.000620038
Parapsyche sp.	4.53686e-05
Goerodes sp.	0.00361437
Lepidostoma sp.	6.04915e-05
Ceraclea sp.(cf:Ceraclea tsudai)	0.00275236
Leptocerus sp.	0.000990548
Nectopsyche intervena	0.00010586
Setodes sp.	7.56144e-05
Asynarchus sp.	4.53686e-05
Homophylax sp.	0.000665406
Limnephilus sp.	9.07372e-05
Pseudostenophylax sp.(cf:Pseudostenophylax sparsus)	0.0037051
Psychoronia sp.	0.000695652
Marilia sp.(cf:Marilia flexuosa Arizona)	3.02457e-05
Wormaldia sp.WA(cf:Wormaldia kisoensis)	0.000877127
Cyrnellus fraternus	0.00347826
Polycentropus sp.(cf:Polycentropus crassicornis)	0.00220794
Psychomyia sp.	0.000166352
Himalopsyche phryganea	0.000332703
Brevicephala sp.	0.000499055
Rhyacophila kawamurae	0.00197353
Stenopsyche sp.SA(cf:Stenopsyche sauteri Ulmer)	0.00618526
Atherix sp.	0.00311531
Philorus sp.	6.04915e-05
Bezzia sp.	0.00302457
Chironomus sp.	0.0947297
Cryptochironomus sp.	0.000136106
Tanypus sp.	0.0141701
Orthocladius sp.	0.0267826
Deuterophlebia sp.	0.000378072
Dixa nipponica	6.04915e-05
Rhaphium sp.	0.00437051
Hemerodromia sp.	0.000257089
Trichoclinocera sp.	0.00108129
Pericoma sp.	0.00133837
Ablabesmyia sp.	1.51229e-05
Simulium sp.	0.00843856
Hexatoma sp1	0.00184499
Hexatoma sp2	0.00269187
Antocha sp.AA(cf:Antocha bifida Alexander)	0.000196597
Antocha sp.AB	0.0048242
Dicranota sp.	0.000287335
Erioptera sp.	3.02457e-05
Pedicia sp.	0.00551229
Pilaria sp.	0.00453686
Tipula sp1	0.00170888
Tipula(Emodotipula) sp2	0.000257089
Tipula(Nippotipula) sp3	0.000756144
